# Supplementary material for: Exploring the protective role of DDIT4/mTOR in podocyte integrity through macrophage polarization in diabetic kidney disease
Source: Ren Fail. 2025 Sep 7;47(1):2546623. doi: 10.1080/0886022X.2025.2546623 (PMC12418801; doi:10.1080/0886022X.2025.2546623)
Supplement: Supplementary Material 2 [file IRNF_A_2546623_SM9318.zip]

Archive with 3 entries (3 files):
- 5.Fig.5 Uncropped microscopy images .zip
- 6.Fig.7G Uncropped microscopy images .zip
- 7.The whole uncropped images of the original western blots.zip
