# Supplementary material for: Exploring the protective role of DDIT4/mTOR in podocyte integrity through macrophage polarization in diabetic kidney disease
Source: Ren Fail. 2025 Sep 7;47(1):2546623. doi: 10.1080/0886022X.2025.2546623 (PMC12418801; doi:10.1080/0886022X.2025.2546623)
Supplement: Supplementary Material 1 [file IRNF_A_2546623_SM9125.zip]

Archive with 5 entries (5 files):
- 0.Data Statements.txt
- 1.Biochemical test raw data.zip
- 2.Fig.1D Uncropped microscopy images .zip
- 3.Fig.2H Uncropped microscopy images .zip
- 4.Fig.3H Uncropped microscopy images .zip
