# Supplementary material for: Exploring the protective role of DDIT4/mTOR in podocyte integrity through macrophage polarization in diabetic kidney disease
Source: Ren Fail. 2025 Sep 7;47(1):2546623. doi: 10.1080/0886022X.2025.2546623 (PMC12418801; doi:10.1080/0886022X.2025.2546623)
Supplement: Supplementary Material 1 [file IRNF_A_2546623_SM9125.zip › 0.Data Statements.txt]

In this folder, we have provided the original images and raw data of the experiments as required.

Supplementary Material1
1. The first folder contains the raw data of biochemical assays, including blood glucose, serum creatinine, and urine protein levels shown in Figure 1A-C.
2. The second folder includes the original images of PAS and IHC staining presented in Figure 1.
3. The third folder contains the original images of Figure 2H.
4. The fourth folder includes the original images of Figure 3H.

Supplementary Material2
5. The fifth folder contains the original images of Figure 5.
6. The sixth folder includes the original images of Figure 7G.
7. The seventh folder contains the original images of Western Blot (WB) analysis.
